# Supplementary material for: An integrative redescription of the nominal taxon for the Mesobiotus harmsworthi group (Tardigrada: Macrobiotidae) leads to descriptions of two new Mesobiotus species from Arctic
Source: PLoS One. 2018 Oct 17;13(10):e0204756. doi: 10.1371/journal.pone.0204756 (PMC6192594; doi:10.1371/journal.pone.0204756)
Supplement: S1 Table — Matrices with calculated uncorrected p-genetic distances. (XLSX) [file pone.0204756.s001.xlsx]

## Sheet: 18S rRNA
		1	2	3	4	5	6	7	8	9	10	11	12	13	14	15	16	17	18	19	20	21	22	23	24	25	26
1	MH197146_Meb.har
2	MH197147_Meb.occ	0.00424929
3	MH197153_Meb.rad_KE.008	0.0226629	0.0184136
4	MH197158_Meb.rom_EC.002	0.0141643	0.00991501	0.0240793
5	MH197148_Meb.fur.grp_NO.234	0.0580737	0.0552408	0.0594901	0.0623229
6	MH197149_Meb.har.grp_RU.017	0.00849858	0.00424929	0.0212465	0.0141643	0.0538244
7	MF678793_Mesobiotus_ethiopicus	0.0169972	0.0127479	0.00708215	0.0184136	0.0538244	0.0169972
8	KX129793.2_Mesobiotus_philippinicus	0.0127479	0.00849858	0.0155807	0.0113314	0.0580737	0.0127479	0.00991501
9	HQ604967.1_Macrobiotus_harmsworthi_group_sp.	0.0254958	0.0212465	0.0339943	0.0269122	0.0566572	0.0226629	0.0283286	0.0269122
10	HQ604968.1_Macrobiotus_harmsworthi_group_sp.	0.0240793	0.01983	0.0325779	0.0254958	0.0552408	0.0212465	0.0269122	0.0254958	0.00141643
11	HQ604969.1_Macrobiotus_harmsworthi_group_sp.	0.0240793	0.01983	0.0325779	0.0283286	0.0524079	0.0212465	0.0269122	0.0254958	0.00991501	0.00849858
12	HQ604970.1_Macrobiotus_harmsworthi_group_sp.	0.0226629	0.0184136	0.0311615	0.0269122	0.0509915	0.01983	0.0254958	0.0240793	0.00849858	0.00708215	0.00141643
13	KT226073.1_Mesobiotus_harmsworthi_group_sp.	0.0226629	0.0184136	0.0283286	0.0269122	0.0481586	0.01983	0.0226629	0.0212465	0.0113314	0.00991501	0.00991501	0.00849858
14	KT226074.1_Mesobiotus_harmsworthi_group_sp.	0.0226629	0.0184136	0.0283286	0.0269122	0.0481586	0.01983	0.0226629	0.0212465	0.0113314	0.00991501	0.00991501	0.00849858	0
15	KT226072.1_Mesobiotus_cf._mottai	0.0580737	0.0552408	0.0594901	0.0580737	0.0835694	0.0566572	0.0566572	0.0552408	0.0594901	0.0580737	0.0580737	0.0566572	0.0552408	0.0552408
16	KT226068.1_Mesobiotus_hilariae	0.0538244	0.0495751	0.0524079	0.0524079	0.0793201	0.0538244	0.0495751	0.0481586	0.0509915	0.0495751	0.0495751	0.0481586	0.0453258	0.0453258	0.0283286
17	KT226069.1_Mesobiotus_hilariae	0.0538244	0.0495751	0.0524079	0.0524079	0.0793201	0.0538244	0.0495751	0.0481586	0.0509915	0.0495751	0.0495751	0.0481586	0.0453258	0.0453258	0.0283286	0
18	KT226070.1_Mesobiotus_hilariae	0.0538244	0.0495751	0.0524079	0.0524079	0.0793201	0.0538244	0.0495751	0.0481586	0.0509915	0.0495751	0.0495751	0.0481586	0.0453258	0.0453258	0.0283286	0	0
19	KT226071.1_Mesobiotus_hilariae	0.0538244	0.0495751	0.0524079	0.0524079	0.0793201	0.0538244	0.0495751	0.0481586	0.0509915	0.0495751	0.0495751	0.0481586	0.0453258	0.0453258	0.0283286	0	0	0
20	KT226075.1_Mesobiotus_polaris	0.0538244	0.0509915	0.0538244	0.0538244	0.0793201	0.0552408	0.0509915	0.0495751	0.0524079	0.0509915	0.0509915	0.0495751	0.0467422	0.0467422	0.0283286	0.00141643	0.00141643	0.00141643	0.00141643
21	KT226076.1_Mesobiotus_polaris	0.0538244	0.0509915	0.0538244	0.0538244	0.0793201	0.0552408	0.0509915	0.0495751	0.0524079	0.0509915	0.0509915	0.0495751	0.0467422	0.0467422	0.0283286	0.00141643	0.00141643	0.00141643	0.00141643	0
22	KT226077.1_Mesobiotus_polaris	0.0538244	0.0509915	0.0538244	0.0538244	0.0793201	0.0552408	0.0509915	0.0495751	0.0524079	0.0509915	0.0509915	0.0495751	0.0467422	0.0467422	0.0283286	0.00141643	0.00141643	0.00141643	0.00141643	0	0
23	KT226078.1_Mesobiotus_polaris	0.0538244	0.0509915	0.0538244	0.0538244	0.0793201	0.0552408	0.0509915	0.0495751	0.0524079	0.0509915	0.0509915	0.0495751	0.0467422	0.0467422	0.0283286	0.00141643	0.00141643	0.00141643	0.00141643	0	0	0
24	EU266929.1_Mesobiotus_furciger	0.0552408	0.0524079	0.0566572	0.0552408	0.0807365	0.0538244	0.0538244	0.0524079	0.0566572	0.0552408	0.0552408	0.0538244	0.0524079	0.0524079	0.00283286	0.0254958	0.0254958	0.0254958	0.0254958	0.0254958	0.0254958	0.0254958	0.0254958
25	EU266927.1_Mesobiotus_furciger	0.0538244	0.0495751	0.0552408	0.0524079	0.0779037	0.0509915	0.0509915	0.0495751	0.0509915	0.0495751	0.0495751	0.0481586	0.0467422	0.0467422	0.00991501	0.0212465	0.0212465	0.0212465	0.0212465	0.0226629	0.0226629	0.0226629	0.0226629	0.00708215
26	EU266928.1_Mesobiotus_furciger	0.0580737	0.0552408	0.0594901	0.0580737	0.0835694	0.0566572	0.0566572	0.0552408	0.0594901	0.0580737	0.0580737	0.0566572	0.0552408	0.0552408	0	0.0283286	0.0283286	0.0283286	0.0283286	0.0283286	0.0283286	0.0283286	0.0283286	0.00283286	0.00991501

## Sheet: 28S rRNA
		1	2	3	4	5	6	7	8
1	MH197264_Meb.har
2	MH197151_Meb.rom_EC.002	0.069735
3	MH197265_Meb.fur.grp_NO.234	0.0711297	0.114365
4	MH197266_Meb.har.grp_RU.017	0.0320781	0.0725244	0.0794979
5	MH197152_Meb.rad_KE.008	0.0920502	0.100418	0.114365	0.0906555
6	MF678792_Mesobiotus_ethiopicus	0.0850767	0.097629	0.108787	0.0878661	0.0404463
7	KX129794_Mesobiotus_philippinicus	0.055788	0.0655509	0.097629	0.0599721	0.0878661	0.0739191
8	MF441489_Mesobiotus_insanis	0.083682	0.0892608	0.119944	0.0906555	0.0892608	0.0767085	0.0739191

## Sheet: ITS-2
		1	2	3	4	5	6	7	8	9
1	MH197154_Meb.har
2	MH197155_Meb.occ	0.103226
3	MH197150_Meb.rom_EC.002	0.187097	0.180645
4	MH197156_Meb.fur.grp_NO.234	0.293548	0.3	0.306452
5	MH197157_Meb.har.grp_RU.017	0.106452	0.0903226	0.203226	0.290323
6	MH197267_Meb.rad_KE.008_H1	0.251613	0.258065	0.290323	0.316129	0.264516
7	MH197268_Meb.rad_KE.008_H2	0.248387	0.254839	0.290323	0.312903	0.26129	0.00322581
8	MF441490_Mesobiotus_insanis	0.212903	0.219355	0.270968	0.329032	0.216129	0.229032	0.225806
9	KX129795_Mesobiotus_philippinicus	0.145161	0.145161	0.225806	0.296774	0.151613	0.26129	0.258065	0.232258

## Sheet: COI
		1	2	3	4	5	6	7	8	9	10	11	12	13	14	15	16
1	MH195150_Meb.har_H1
2	MH195151_Meb.har_H2	0.00707965
3	MH195152_Meb.occ	0.189381	0.189381
4	MH195147_Meb.rad_KE.008_H1	0.221239	0.221239	0.184071
5	MH195149_Meb.rom_EC.002	0.214159	0.215929	0.20885	0.219469
6	MH195153_Meb.fur.grp_NO.234	0.178761	0.175221	0.182301	0.224779	0.20531
7	MH195154_Meb.har.grp_RU.017	0.187611	0.19115	0.19823	0.210619	0.19292	0.19823
8	MH195148_Mab.rad_KE.008_H2	0.219469	0.219469	0.187611	0.00707965	0.214159	0.221239	0.210619
9	MF441491_Mesobiotus_insanis	0.224779	0.226549	0.2	0.230088	0.19823	0.19469	0.20885	0.223009
10	MF678794_Mesobiotus_ethiopicus	0.224779	0.221239	0.212389	0.168142	0.228319	0.210619	0.217699	0.168142	0.230088
11	KX129796_Mesobiotus_philippinicus	0.223009	0.228319	0.226549	0.254867	0.224779	0.224779	0.223009	0.247788	0.217699	0.244248
12	KT226108_Mesobiotus_hilariae	0.226549	0.226549	0.223009	0.249558	0.235398	0.226549	0.237168	0.244248	0.242478	0.251327	0.230088
13	GU113140.1_Mesobiotus_harmsworthi	0.233628	0.235398	0.228319	0.214159	0.223009	0.212389	0.2	0.20708	0.20354	0.231858	0.233628	0.221239
14	JX865306.1_Mesobiotus_furciger	0.20177	0.20177	0.224779	0.20531	0.235398	0.226549	0.237168	0.20708	0.230088	0.246018	0.238938	0.231858	0.231858
15	JX865308.1_Mesobiotus_furciger	0.228319	0.226549	0.247788	0.258407	0.270796	0.238938	0.258407	0.256637	0.244248	0.261947	0.253097	0.226549	0.247788	0.214159
16	JX865314.1_Mesobiotus_furciger	0.215929	0.212389	0.2	0.210619	0.215929	0.19646	0.214159	0.210619	0.228319	0.221239	0.215929	0.20708	0.226549	0.221239	0.233628
